# Supplementary material for: Patidegib in Dermatology: A Current Review
Source: Int J Mol Sci. 2021 Oct 3;22(19):10725. doi: 10.3390/ijms221910725 (PMC8509734; doi:10.3390/ijms221910725)
Supplement: Supplementary file 1 [file ijms-22-10725-s001.zip]

Archive with 1 entries (1 files):
- ijms-1365130-supplementary.pdf
